# Supplementary material for: Solvates and Polymorphs of Axitinib: Characterization and Phase Transformation
Source: Molecules. 2024 Oct 4;29(19):4696. doi: 10.3390/molecules29194696 (PMC11477576; doi:10.3390/molecules29194696)
Supplement: Supplementary file 1 [file molecules-29-04696-s001.zip]

Archive with 1 entries (1 files):
- molecules-3148155-supplementary.pdf
